# Supplementary material for: Synergy of Ascr#11 and Improved Aeration Drives Enhanced Yield and Fitness of Entomopathogenic Nematodes
Source: Life (Basel). 2026 Apr 22;16(5):703. doi: 10.3390/life16050703 (PMC13208442; doi:10.3390/life16050703)
Supplement: Supplementary file 1 [file life-16-00703-s001.zip]

Archive with 2 entries (2 files):
- life-4266674-supplementary.pdf
- Supplementary_Table_S2.xlsx
