# Supplementary material for: Synergy of Ascr#11 and Improved Aeration Drives Enhanced Yield and Fitness of Entomopathogenic Nematodes
Source: Life (Basel). 2026 Apr 22;16(5):703. doi: 10.3390/life16050703 (PMC13208442; doi:10.3390/life16050703)
Supplement: Supplementary file 1 [file life-16-00703-s001.zip › Supplementary_Table_S2.xlsx]

## Sheet: Energy Metabolism
Index	Compounds	Class	RT	Equation	r	Weighting	LLOQ	ULOQ	Q1 (Da)	Q3 (Da)	Molecular Weight	Ion mode	Ionization model	Formula	21-1_1	21-1_2	21-2_1	21-2_2	21-3_1	21-3_2	2-1_1	2-1_2	2-2_1	2-2_2	2-3_1	2-3_2	23-1_1	23-1_2	23-2_1	23-2_2	23-3_1	23-3_2	30-1_1	30-1_2	30-2_1	30-2_2	30-3_1	30-3_2	CK-1	CK-2	CK-3	CK-4	CK-5	CK-6	MWY255539a_R1	MWY255539a_R2	MWY255539a_R3	cpd_ID	CAS
L-Aspartate	L-Aspartate	Amino Acid metabolomics	4.85	y = 0.01195 x - 0.19604	0.99708	1 / x	50	150000	132	88	133.103	Negative	[M-H]-	C4H7NO4	218018.694	148315.494	149149.579	186378.826	154539.97	159262.463	144860.656	105959.411	105081.372	250577.295	98538.6572	64788.665	77247.2024	54440.3599	87623.5472	61900.0509	65238.6598	67384.7716	73099.0636	95079.0361	79560.6436	51192.1793	74781.2342	71615.7573	191793.333	155651.702	141573.39	160950.255	188201.129	163517.668	51611.8	53692.1	51845.4	C00049	56-84-8
Cyclic-AMP	Cyclic-AMP	Nucleotide and Its metabolomics	0.81	y = 0.10528 x - 0.00369	0.99896	1 / x	2	10000	328.1	134.2	329.052522	Negative	[M-H]-	C10H12N5O6P	228.14681	188.872579	159.62952	194.97441	248.620664	186.180108	139.868596	98.7219685	106.296194	266.07971	69.8423194	82.8516373	144.346134	161.83162	111.303689	101.000254	121.705928	113.372843	146.987679	155.782169	121.146535	111.828803	142.505311	232.062723	105.131282	134.369758	115.680979	121.809439	119.474346	112	1046.76	1164.64	1087.59	C00575	60-92-4
UDP-GlcNAc	UDP-GlcNAc	Nucleotide and Its metabolomics	4.62	y = 0.00186 x + 0.00764	0.99020	1 / x	100	15000	606.1	384.9	607.0815695	Negative	[M-H]-	C17H27N3O17P2	3300.64806	2660.85627	3606.11689	4012.69443	4310.80945	3252.29717	3332.8125	3355.73313	3570.5308	5502.3913	3309.91862	2902.4937	5384.40997	4956.91517	2243.39565	1933.25025	7864.84536	9083.19797	4894.03647	3805.3012	2993.66337	2841.96471	4828.09813	5582.25395	10787.5641	7808.85545	8435.09735	8445.17857	10591.7394	8595.45684	3693.59	3881.15	3859.33	C00043	528-04-1
dTMP	dTMP	Nucleotide and Its metabolomics	3.62	y = 0.00311 x - 0.02188	0.99907	1 / x	20	15000	321.1	195.2	322.208	Negative	[M-H]-	C10H15N2O8P	3452.84148	1917.51529	2554.43289	4520.87306	2393.97185	2975.63539	2702.45902	1545.27397	2013.1322	3320.04831	2050.21872	1105.39547	1460.74008	2177.62982	2191.71804	1213.45371	2981.15979	3008.85787	1497.65155	3839.78313	2391.11881	944.935622	1818.54578	2157.2667	2163.86154	1584.94573	961.590115	2292.2551	907.044638	2259.8107	1997.76	1957.46	1966.33	C00364	33430-62-5
Uracil	Uracil	Nucleotide and Its metabolomics	1.07	y = 0.00623 x - 0.00101	0.99927	1 / x	10	10000	111.2	42	112.027278	Negative	[M-H]-	C4H4N2O2	58584.4965	32947.7574	34675.0867	45938.5349	35381.096	36882.9423	37252.8176	21116.7935	24749.0986	59047.1014	21148.7538	12842.5189	28838.2503	16636.1183	25702.3749	13917.1923	13785.6701	13381.1929	21545.86	35544.5783	23888.2426	11059.4659	24225.6702	18634.1662	29042.3077	24239.4919	18503.2701	24735.6888	19575.3207	28140.0808	12147.9	12604.3	12704.8	C00106	66-22-8
ADP	ADP	Nucleotide and Its metabolomics	5.86	y = 9.27335e-4 x - 0.00870	0.99570	1 / x	5	15000	426	134	427.029419	Negative	[M-H]-	C10H15N5O10P2	8652.7667	4982.79817	7956.76077	9218.21375	6034.38914	5041.08016	8485.50205	3427.06748	3396.84527	8061.69082	3555.62055	2643.14861	3013.40285	3915.9126	3943.00152	1986.12157	2794.71649	2209.37056	2969.24593	5190.40964	1983.72772	585.915594	1440.06576	5785.13514	11215.7436	10281.7464	8188.71692	7914.41327	11175.9364	10773.9273	4210.39	3936.39	3965.57	C00008	58-64-0
Inosine	Inosine	Nucleotide and Its metabolomics	1.97	y = 0.00241 x + 1.71998e-4	0.99530	1 / x	1	10000	267	135	268.080771	Negative	[M-H]-	C10H12N4O5	225210.369	159900.612	166389.302	197406.673	189935.395	185131.232	177364.242	135010.401	129106.91	271251.208	125948.118	98173.5516	140874.11	86672.7506	131264.528	102481.434	71043.8144	69488.3249	122421.39	156515.181	132864.604	91886.0277	132698.786	124764.406	140974.615	126422.299	115549.426	124712.5	125556.439	135882.383	57868.8	60078.3	61512.2	C00294	58-63-9
Adenine	Adenine	Nucleotide and Its metabolomics	1.42	y = 0.00271 x + 0.00971	0.99617	1 / x	5	10000	134	107	135.054495	Negative	[M-H]-	C5H5N5	1036.79462	651.021916	662.464091	657.423482	697.038713	597.776149	586.572746	382.869102	229.055834	634.710145	480.066124	373.083123	439.608342	281.084833	390.613946	274.65412	442.061856	404.025381	236.433958	321.387952	203.228713	188.687887	222.468639	329.026007	728.438462	697.27923	631.62007	583.045918	729.114931	716.400808	1652.27	1729.9	1753.91	C00147	73-24-5
Fumaric-acid	Fumaric-acid	Organic acid And Its derivatives	1.92	y = 0.00197 x - 0.23715	0.99263	1 / x	500	15000	114.9	70.9	116.01096	Negative	[M-H]-	C4H4O4	4359.52144	3915.82569	4029.96533	4396.7135	4325.33937	3745.91887	4017.6998	4082.85134	3428.69304	4911.13527	4132.40081	3974.33249	3544.7355	3540.48843	3631.27842	3493.54018	3783.84021	3622.46193	3513.94776	3606.28916	3411.08911	3190.58178	3656.24684	3843.6767	6332.38462	4624.27232	4755.76635	4816.22449	5454.23294	5085.28521	2056.2	2068.34	1952.64	C00122	110-17-8
Malic-acid	Malic-acid	Organic acid And Its derivatives	3.57	y = 5.44818e4 x + 2.28985e6	0.99243	1 / x	20	15000	133	114.8	134.0215233	Negative	[M-H]-	C4H6O5	72154.7856	33695.7187	41950.4705	65286.5028	54922.5742	33000.2444	39776.8955	40324.2009	17860.5408	109608.213	41879.4507	20129.9244	17470.2187	13643.419	24379.0803	14134.8932	23457.8351	24578.5279	29764.6624	35871.8072	16044.7772	9203.07582	26004.0465	25087.8123	150032.564	77551.0607	63581.3779	60747.9592	112849.153	85789.7527	16788.4	17215	17328.2	C00149	6915-15-7
Argininosuccinic-acid	Argininosuccinic-acid	Organic acid And Its derivatives	6.86	y = 8.68061e-4 x + 2.66115e-4	0.99425	1 / x	50	15000	289.2	131.9	290.122636	Negative	[M-H]-	C10H18N4O6	4180.35892	1686.35321	2631.27786	3627.59659	2393.31322	1124.02737	2366.09887	2368.63267	809.451678	4100.31401	2516.64547	1251.00252	1262.41862	389.233933	1413.70642	640.017803	434.536082	450.530457	1442.82898	1493.03614	734.94802	276.392465	778.533131	670.749618	3674.5641	1464.84953	1838.35497	1912.80612	2238.10929	2712.54417	8530.25	8459.6	7987.35	C03406	2387-71-5
Guanosine	Guanosine	Nucleotide and Its metabolomics	2.86	y = 0.00535 x + 0.00138	0.99797	1 / x	5	15000	282	150	283.09167	Negative	[M-H]-	C10H13N5O5	215525.922	153395.515	182715.453	212159.308	183638.009	173935.973	171790.471	139590.563	131445.669	267978.261	139685.91	109137.783	142043.489	64513.1105	108217.787	76862.9196	33137.6289	31317.7665	95068.2602	114446.265	99055.6931	68885.7892	108670.46	106211.627	170390.513	156757.77	145037.194	147402.806	154475.115	154017.163	57240.7	56701.5	58679.4	C00387	118-00-3
Succinic-Acid	Succinic Acid	Organic acid And Its derivatives	1.56	y = 0.00560 x + 0.20165	0.99841	1 / x	100	10000	117.018785	73	118.02661	Negative	[M-H]-	C4H6O4	29629.8604	19268.0683	23405.9188	28921.9769	29304.6757	19177.6393	14723.335	11447.4125	14061.4422	30018.599	10054.0183	8633.72796	9606.76501	2808.38046	11254.4214	7898.44863	7846.88144	8638.75635	12573.0163	12124.4819	9588.31683	10003.1474	12468.9428	9157.3177	17994.8205	13625.0617	14626.2107	13797.2449	10612.8014	11755.9061	6511.61	6558.38	7966.64	C00042	110-15-6
D-Erythrose-4-phosphate	D-Erythrose 4-phosphate	Phosphate sugars	5.40	y = 0.00384 x + 0.05916	0.99057	1 / x	500	15000	199.1	96.8	200.008592	Negative	[M-H]-	C4H9O7P	7094.1675	4170.13252	6076.44874	7922.67938	5453.84615	5502.8348	4728.8166	2925.19026	3434.90235	6318.06763	3108.79959	3664.86146	3973.55036	5791.92802	3601.94543	2395.93591	8241.64948	7709.11168	4795.31789	6121.06024	4117.57426	2545.87506	5780.1214	6740.79551	9978.74359	6941.68722	6884.47329	7586.12245	8253.18112	9081.14589	2855.68	3398.79	3529.27	C00279	585-18-2
Xylulose-5-phosphate	Xylulose-5-phosphate	Phosphate sugars	5.42	y = 0.00226 x + 0.20096	0.99844	1 / x	20	10000	229.2	97	230.11	Negative	[M-H]-	C3H7NO3	50865.9023	32178.8991	40964.5864	58382.3382	38586.727	43485.826	36188.2684	19336.3775	31999.2489	43182.3671	24727.6195	23838.262	37530.0102	47255.0129	25338.8075	18410.2238	21765.5155	22159.1371	34912.5185	47319.759	35603.4653	20316.8574	47243.5508	42250.1275	35848.7179	34759.4968	28645.0325	34626.7857	31341.9702	32115.0934	13872.4	14251.1	15259.1	C00231	4212-65-1
D-Ribose-5-phosphate-disodium	D-Ribose 5-phosphate-disodium	Phosphate sugars	4.95	y = 0.00428 x + 1.73237	0.99797	1 / x	50	15000	228.9	97	274.073	Negative	[M-H]-	C5H9Na2O8P	30392.8215	15093.0938	21479.6682	31655.7953	18354.6254	23562.2923	15836.1168	5249.41654	15076.1893	29700.4831	8432.17192	6983.57683	23367.9044	27527.2494	10944.1637	3936.82604	8054.38144	6134.61929	20280.8773	27919.0361	22850.0495	8300.07153	29839.909	25530.8516	17510.4359	26756.2901	14225.1872	18458.2653	13832.0164	13961.8879	7521.5	7553.42	7699.66	C00117	18265-46-8
D-Fructose-6-phosphate	D-Fructose-6-phosphate	Phosphate sugars	5.86	y = 0.00268 x + 0.02073	0.99013	1 / x	200	15000	259.1	96.9	260.0297185	Negative	[M-H]-	C6H13O9P	1875.44118	1130.51988	1172.14958	2192.62168	1767.42836	1053.4824	1233.85246	607.711821	638.214822	2175.81401	492.800102	704.581864	660.378942	3168.58612	917.349672	309.814344	10387.8608	9624.16244	1294.88911	1986.4241	573.292079	405.796376	1060.09611	1979.66089	5646.53846	3706.24075	4014.22866	4142.67857	4923.93535	5300.90863	2072.64	2186.81	2409.47	C00085	26177-86-9
D-Ribulose-5-phosphate	D-Ribulose-5-phosphate	Phosphate sugars	4.96	y = 0.02346 x + 0.08447	0.99004	1 / x	200	15000	229	97	230.0191538	Negative	[M-H]-	C5H11O8P	19493.4696	13709.8624	15751.3373	19672.0773	14380.0402	18204.3988	15217.0338	7938.10249	12580.0451	21840.8937	8612.43642	8534.55919	17684.4354	18253.9332	11931.7585	7284.30824	9634.20103	8857.20812	15358.7974	21941.1807	15342.6485	8726.82403	21700.9105	17519.8368	13867.8974	18349.334	12637.7933	14591.2245	12580.2206	12675.4669	6536.16	6916	8073.39	C00199	4151-19-3
Sedoheptulose-7-phosphate	Sedoheptulose-7-phosphate	Phosphate sugars	5.97	y = 0.00252 x + 0.26954	0.99125	1 / x	200	15000	289.3	78.9	290.0402837	Negative	[M-H]-	C7H15O10P	22883.6491	12599.3374	17812.7291	26349.2223	14335.8974	9654.74096	14695.3637	8777.92998	6980.07011	19477.1014	11418.1333	10581.9144	9055.67141	50026.2211	14276.1748	4054.78128	74270.6186	76212.1827	20305.0764	43074.6988	9664.08416	2262.29614	16302.3015	24610.1479	67301.0256	40087.5678	45912.8807	52586.4796	56117.4962	65844.7754	13299.7	14020.3	16565.9	C05382	2646-35-7
Dihydroxyacetone-phosphate	Dihydroxyacetone-phosphate	Phosphoric acids	4.74	y = 9629.09639 x - 1.21756e5	0.99381	1 / x	50	10000	169	78.9	169.998027	Negative	[M-H]-	C3H7O6P	2150.35643	1334.71967	1457.12234	2108.84596	1777.99397	1661.16325	1500.51742	1201.55505	1199.68703	2675.84541	951.21058	904.151134	988.952187	1470.30591	1108.33502	845.040692	1761.91753	1786.57107	963.090192	1373.38554	1062.41337	926.31855	1249.57511	1427.11372	3744.05128	2645.60927	2399.76286	2548.82653	3304.54079	3427.43564	1296.43	1417.99	1401.19	C00111	57-04-5
Glycerol-3-phosphate	Glycerol-3-phosphate	Phosphoric acids	4.85	y = 0.00232 x + 0.00519	0.99987	1 / x	50	15000	171	79	172.013677	Negative	[M-H]-	C3H9O6P	453325.025	346794.088	379427.935	468233.818	390138.26	395075.758	377018.443	362945.205	300813.721	733386.473	326625.127	236296.977	279150.56	313221.08	288377.969	226452.95	307231.959	315763.959	327483.982	389963.855	356136.139	280588.937	359398.078	367455.38	734020.513	622849.038	589311.033	579375	701513.597	708457.85	165240	163729	173841	C00093	57-03-4
Phosphoenolpyruvic-acid	Phosphoenolpyruvic-acid	Phosphoric acids	5.50	y = 5.33177e4 x - 2.93703e6	0.99144	1 / x	20	10000	166.7	78.9	167.982377	Negative	[M-H]-	C3H5O6P	3326.07178	2272.16106	2327.24368	3037.35575	2901.3826	2809.53079	2654.96926	2347.49873	2202.62394	4615.16908	2002.12614	1895.52141	2236.96338	2339.07969	1912.60485	1802.08037	2878.19588	2980.86294	2390.70724	2427.83133	2021.88366	1686.9051	2429.50936	2475.70372	6005.38462	3326.86236	3618.49725	3347.06633	4449.74346	4634.02322	3362.69	3299.74	3340.1	C00074	138-08-9
6-Phosphogluconic-acid	6-Phosphogluconic-acid	Phosphoric acids	6.31	y = 0.00126 x + 0.17213	0.99070	1 / x	100	15000	274.8	78.9	276.024637	Negative	[M-H]-	C6H13O10P	153558.824	126152.141	143785.537	164365.278	199574.661	101276.149	83990.0102	135273.212	56202.5538	139268.841	102606.562	144646.348	154860.122	175207.198	62111.4199	41194.5575	245402.577	220263.959	158205.027	162110.602	81730.198	56008.5837	143099.899	266817.95	585525.641	256988.16	367001.997	361341.837	505510.518	501039.879	110169	114452	113775	C00345	921-62-0
3-phenyllactic-acid	3-phenyllactic acid	Organic acid And Its derivatives	0.56	y = 0.00652 x - 0.00311	0.99498	1 / x	5	10000	165.1	147	166.0629942	Negative	[M-H]-	C9H10O3	133.512712	75.4329766	91.5616642	132.191169	157.460282	76.8150049	147.301742	164.032725	87.5628443	439.782609	173.258647	113.486902	287.278739	54.7506427	145.551541	93.6024924	42.4128866	40.2263959	241.163381	201.309157	124.729455	76.9062947	123.05564	82.8561958	147.979231	73.6805624	109.316276	77.4864796	89.1654695	111.9947	2238.59	2332.63	2388.86	C01479	828-01-3
Phosphorylethanolamine	Phosphorylethanolamine	LPE	7.04	y = 3320.40022 x - 18005.68201	0.99965	1 / x	20	15000	139.8	78.9	141.019096	Negative	[M-H]-	C2H8NO4P	2085.10469	1492.38277	1670.97078	2134.12193	2284.75113	1883.78543	1384.41342	1048.24962	1392.63896	3581.03865	1070.62564	1406.75063	2640.412	4044.39589	1079.91662	827.403357	7717.5	8746.54822	2461.34549	2548.14458	2156.16832	2364.00572	3443.55083	5159.73993	7418.89744	5782.31376	5302.34648	4897.11735	7032.196	6040.28269	2582.02	2591.97	2623.81	C00346	1071-23-4
dAMP	dAMP	Nucleotide and Its metabolomics	4.73	y = 7.82344e-4 x - 0.01555	0.99899	1 / x	50	15000	330	194.9	331.068172	Negative	[M-H]-	C10H14N5O6P	2142.65703	1485.7263	1729.35612	2776.29202	1789.35143	2052.81281	1878.48105	1167.82851	1444.39659	2635.2657	1433.07223	940.042821	1344.2472	1519.34704	1471.96564	1009.73042	2056.04124	2120.12183	1298.91326	2481.37349	1710.2599	879.542203	1395.81689	1615.51759	1651.05897	1325.32067	942.254119	1617.35459	913.255516	1532.79404	1685.7	1694.34	1722.49	C00360	653-63-4
Glyceraldehyde-3-phosphate	Glyceraldehyde-3-phosphate	Phosphoric acids	4.73	y = 0.00155 x + 0.02962	0.99889	1 / x	500	15000	168.8	96.9	170.058	Negative	[M-H]-	C3H7O6P	1238.9681	491.238532	562.778603	1259.79428	924.240825	936.180352	863.83709	467.625571	459.36655	1806.63527	255.963886	232.474811	345.768057	808.717224	277.071753	238.211597	1356.73196	1458.79442	452.333662	786.007229	374.183168	147.848355	402.809813	762.45283	2825.64103	1882.44203	1706.82476	1444.67602	2403.7686	2615.32055	1145.87	1144.78	1026.05	C00661	591-57-1
Tyrosine	Tyrosine	Amino acids	3.77	y = 0.01114 x - 0.01634	0.99903	1 / x	20	15000	180	163	181.0738932	Negative	[M-H]-	C9H11NO3	78233.5494	65784.1488	80756.5627	62352.9854	100565.108	46876.3441	116684.939	117968.798	103575.864	304070.048	115970.753	83229.9748	137980.671	100176.35	120903.992	87219.7355	114917.526	118027.157	114902.415	112180.723	105369.307	76082.2604	105360.9	118837.583	174125.641	162058.461	146616.326	160267.857	150701.642	153377.082	52505.5	51249	51854	C00082	60-18-4
Lysine	Lysine	Amino acids	11.32	y = 0.00504 x + 0.06005	0.99911	1 / x	20	15000	147.069	84	146.105528	Positive	[M+H]+	C6H14N2O2	590286.64	335540.265	396887.073	488406.924	392202.112	422421.799	493217.213	271407.915	334308.963	750934.783	295689.217	191361.209	381063.072	265969.152	341632.137	240936.419	315639.175	309131.98	300379.497	464407.229	346616.337	196103.481	332367.223	302575.217	332617.949	286795.757	247978.532	313982.143	225864.289	307778.9	136180	141976	151632	C00047	56-87-1
Serine	Serine	Amino acids	5.77	y = 6.23662e-4 x + 0.01355	0.99977	1 / x	50	15000	104.034769	74	105.042594	Negative	[M-H]-	C3H7NO3	244851.446	148587.411	168003.715	209637.481	173138.009	189115.836	207505.635	136176.053	144520.03	316115.942	124318.922	85268.7657	133580.366	92084.8329	136518.949	97993.1333	101265.206	111346.701	126193.445	178085.06	126814.604	75874.1059	134284.016	118341.152	171443.846	147105.328	130166.001	142978.571	146298.615	145867.996	59588.6	59635	57991.7	C00065	56-45-1
L-Glutamic-acid	L-Glutamic-acid	Amino acids	4.38	y = 0.00338 x + 0.11675	0.99560	1 / x	50	15000	146	102	147.053159	Negative	[M-H]-	C5H9NO4	145925.224	145845.821	136806.835	148309.834	143945.953	135593.597	142812.5	136038.052	136688.783	145283.333	140125.381	118380.856	132582.401	121270.437	129844.113	121607.325	135718.557	130320.812	132805.323	135340.241	128706.188	114445.637	134854.072	130223.1	151387.949	139715.343	138318.772	140517.857	142313.751	138114.841	56975.9	54298.9	57020.8	C00025	56-86-0
Threonine	Threonine	Amino acids	5.01	y = 0.00163 x + 2.32525e-4	0.99809	1 / x	20	15000	118.050419	74	119.058244	Negative	[M-H]-	C4H9NO3	221540.379	120833.843	139999.009	185166.834	158333.585	159217.742	191782.531	115642.567	131385.078	310850.242	107431.587	68100.5038	138856.816	97284.8329	125663.214	87893.9471	131897.165	141138.579	133677.181	178071.807	118298.02	74184.5494	130259.484	122337.583	192814.615	162840.405	131887.918	170740.051	155488.199	175965.674	56858.9	58241.8	56723.1	C00188	72-19-5
DL-Glyceric-Acid	DL-Glyceric-Acid	Carbohydrate metabolomics	0.85	y = 0.00145 x + 0.01105	0.99275	1 / x	20	15000	104.7	75.1	106.077	Negative	[M-H]-	C3H6O4	594.533898	252.45107	331.584943	468.667837	365.698844	523.211144	530.143443	342.904617	420.55333	1004.46618	263.580875	164.476574	387.616989	242.402828	311.16473	353.499491	442.729381	455.281726	298.53376	460.901205	379.943069	148.220792	309.790086	361.754207	300.546154	180.431426	219.728158	236.493878	142.698563	281.09793	695.576	635.283	668.193	C00258	473-81-4
Glucuronic-acid	Glucuronic-acid	Carbohydrate metabolomics	3.31	y = 0.00317 x - 1.39337e-4	0.99650	1 / x	20	15000	192.8	73.1	194.139	Negative	[M-H]-	C6H10O7	55299.8504	63051.4781	46752.3526	49096.8389	59051.0307	50517.8397	50461.834	59352.1055	41782.4236	79935.9903	41591.8108	32436.0202	87426.7548	57992.545	52909.045	42801.6277	97195.6186	82696.7005	61610.6456	80935.9036	70501.7327	46367.6681	63843.1968	57682.3049	72644.8718	55557.9674	57485.2721	63947.7041	58838.8917	60899.5457	42372.1	41259.8	44021.9	C00191	528-16-5
L-Leucine	L-Leucine	Amino acids	2.69	y = 0.00285 x - 0.01501	0.99802	1 / x	20	15000	132.1	86.1	131.094629	Positive	[M+H]+	C6H13NO2	422148.554	252561.417	296406.637	371826.392	300796.883	324611.437	365893.955	230459.665	250211.818	591579.71	216070.448	145642.569	255501.017	175046.787	232525.771	164918.871	190187.113	194016.497	223730.409	294626.506	214350.248	131855.508	228563.986	220012.239	311535.897	272150.962	236202.197	283224.49	241350.693	283412.418	109409	106324	107878	C00123	61-90-5
Gluconate	Gluconate	Carbohydrate metabolomics	2.50	y = 0.01465 x + 0.03802	0.99421	1 / x	10	15000	195.1	75	196.155	Negative	[M-H]-	C6H12O7	188908.026	155084.608	161574.047	182123.934	130630.97	128549.12	138675.205	102300.863	62166.2494	168717.391	104351.475	68876.0705	87651.3225	29307.7121	97613.4411	48995.9308	43815.4639	31230.203	68605.4707	115325.301	54142.3267	28164.7592	66128.7304	65232.5344	125730	69812.7775	75307.5387	80363.7755	88969.4715	117573.195	56374.9	52317.1	52879.1	C00257	526-95-4
Arginine	Arginine	Amino acids	11.17	y = 0.00756 x + 0.07592	0.99946	1 / x	5	10000	175.1	70.06	174.111676	Positive	[M+H]+	C6H14N4O2	471223.829	310142.712	380802.377	467107.376	373360.985	391952.59	462902.152	288209.031	303272.409	632222.222	277878.942	208051.889	318662.258	233554.242	323812.532	229545.015	280760.309	262522.843	284576.146	384236.145	280403.465	181623.033	293614.062	315833.758	423900	354615.195	283829.256	316359.694	316131.349	416625.442	126227	139098	135993	C00062	74-79-3
L-Alanine	L-Alanine	Amino acids	4.99	y = 2.54930e-4 x - 0.00105	0.99897	1 / x	200	15000	88.1	45	89.04767847	Negative	[M-H]-	C3H7NO2	78979.3121	48576.9623	59088.4101	82733.8184	71187.0287	57983.3822	63221.8238	37517.7575	52726.0891	118361.836	33402.0855	25677.5819	37538.4028	26067.0951	37471.7029	29396.7447	29650.5155	33009.3909	47953.9182	52824.0964	37525.7426	26376.9671	45239.5043	37406.6803	79344.359	63086.5812	54390.664	69455.3571	59900.9749	71871.5295	21846.2	22397.7	22799.7	C00041	56-41-7
L-Asparagine	L-Asparagine	Amino acids	5.72	y = 0.00172 x - 0.01288	0.99930	1 / x	50	15000	131	114	132.053493	Negative	[M-H]-	C4H8N2O3	1904.85294	1390.23445	1959.92818	2053.52985	1457.38562	1922.64174	1518.66035	1295.74074	1042.49875	2891.54589	1101.39115	681.146096	1069.54222	1221.20823	1255.69732	795.249237	1121.99742	1351.84772	1627.03549	1510.36627	1367.39109	961.473534	1845.87759	1488.18205	1963.5641	1875.84114	1725.76635	1813.40816	2185.39251	1735.57799	1134.29	992.655	1123.53	C00152	70-47-3
L-2-Hydroxyglutaric-acid-disodium	L-2-Hydroxyglutaric-acid-disodium	Carbohydrate metabolomics	2.43	y = 0.00198 x + 0.00726	0.99767	1 / x	20	15000	146.8	85	192.08	Negative	[M-2Na+H]-	C5H6Na2O5	241.587488	340.328746	310.430906	353.301555	502.43087	267.292278	219.493596	666.286149	151.515774	894.362319	525.061038	295.357683	1492.15158	441.051414	983.054573	878.489318	915.896907	881.162437	1338.62247	1383.93253	1342.24257	1025.78684	1504.49165	746.72616	1521.92308	1345.22447	1213.17024	956.048469	1171.09543	1060.38869	1474.1	1485.12	1505.88	C03196	63512-50-5
Glutamine	Glutamine	Amino acid derivatives	5.68	y = 0.00480 x - 0.00342	0.99834	1 / x	20	10000	147.069	84	146.069143	Positive	[M+H]+	C5H10N2O3	257619.641	166933.741	186567.855	254761.666	209432.881	207534.946	183546.363	130660.325	123289.935	345480.676	122066.633	89503.0227	108419.379	70125.1928	126336.281	92827.823	79430.4124	82965.736	121582.799	152353.253	105565.594	70990.9394	111433.738	106604.793	268741.026	227704.489	201341.238	234081.888	239297.845	239713.276	67412.8	67079.4	65685.6	C00064	56-85-9
D(+)-Glucose	D(+)-Glucose	Carbohydrate metabolomics	3.73	y = 0.00134 x + 0.00131	0.99803	1 / x	500	150000	178.7	88.8	180.0633881	Negative	[M-H]-	C6H12O6	3194815.55	1969164.12	2655894.01	3236552.94	2847662.14	2812194.53	1992566.6	1814355.66	1612719.08	3784710.14	1633975.08	1233423.17	1149684.64	777796.915	1318203.64	780829.095	820239.691	794680.203	1368351.4	1440221.69	1082626.24	836409.156	1092220.54	1243312.09	3009641.03	2235668.48	2179867.7	2344405.61	2211180.09	2606814.74	818612	713103	688499	C00267	492-62-6
AMP	AMP	Nucleotide and Its metabolomics	4.96	y = 0.01008 x + 0.00651	0.99935	1 / x	10	15000	345.9	79	347.063087	Negative	[M-H]-	C10H14N5O7P	1156.23878	712.629969	1268.95493	1201.54792	869.278532	577.59042	1194.14959	480.301877	613.97346	1229.04348	547.5	647.329975	796.955748	1159.21594	761.293583	377.909461	917.216495	634.319797	529.236077	932.139759	488.29703	146.180734	N/A	1138.11576	1783.68462	1603.80365	1366.7324	1822.24745	1764.6511	1831.29985	1151.23	1252.28	1156.2	C00020	61-19-8
ATP	ATP	Nucleotide and Its metabolomics	6.36	y = 0.00295 x + 0.00302	0.99038	1 / x	10	15000	506	78.9	506.995751	Negative	[M-H]-	C10H16N5O13P3	162.684696	107.696993	153.636454	130.497993	144.922574	146.27566	141.101947	60.5956367	87.3662994	172.848792	95.8143438	94.7151134	90.7227874	212.024679	93.3703891	83.6691251	249.348196	207.979695	91.6360276	107.875181	100.265842	N/A	53.5424886	199.712137	501.846154	340.966946	296.225662	283.104592	486.924064	386.529531	1322.9	1229.19	1157.03	C00002	56-65-5
Cysteic-acid	Cysteic-acid	Carbohydrate metabolomics	2.44	y = 0.00672 x - 0.12489	0.99299	1 / x	10	15000	168.1	80.7	169.156	Negative	[M-H]-	C3H7NO5S	494.292124	496.636086	483.744428	497.852484	498.026647	481.405181	492.195184	492.24759	N/A	486.881643	493.507121	481.002519	491.55646	487.976864	486.983325	N/A	489.420103	484.5	473.043371	466.908434	479.522277	459.296614	487.455741	N/A	N/A	476.514554	N/A	N/A	498.655721	485.398788	961.132	992.297	952.345	C00506	498-40-8
D-Mannose-6-phosphate	D-Mannose-6-phosphate	Phosphate sugars	5.79	y = 0.00209 x + 0.39593	0.99749	1 / x	20	15000	258.8	97	282.118	Negative	[M-H]-	C6H12NaO9P	5617.42273	2539.28389	3141.72858	7186.40241	4574.20814	1698.09629	1983.30943	830.200406	253.685528	6405.74879	N/A	634.040302	N/A	6900.71979	N/A	N/A	23051.366	23760.7107	1954.14983	3607.03614	N/A	N/A	894.620637	5284.82917	17156.359	10349.0627	10243.2351	11883.3418	14129.0918	14885.6386	3699.44	4030.69	3746.08	C00636	70442-25-0
Pyruvic-acid	Pyruvic acid	Organic acid And Its derivatives	0.60	y = 0.01300 x + 0.04531	0.99283	1 / x	100	15000	86.8	43	88.016045	Negative	[M-H]-	C3H4O3	32.41999	13.4277523	13.5015849	28.8173608	23.2526144	72.0246823	0.920115266	5.35253678	N/A	93.4016908	N/A	N/A	10.3555951	N/A	N/A	N/A	5.0981701	N/A	0.401042385	10.4083133	N/A	N/A	N/A	9.06585926	29.5338462	11.0689689	N/A	5.96747449	13.5409184	13.3154467	1495.88	1323.27	1407.51	C00022	127-17-3
L-Cystine	L-Cystine	Amino acids	6.61	y = 3.36969e-4 x - 8.93210e-4	0.99564	1 / x	50	15000	241	152	240.023848	Positive	[M+H]+	C6H12N2O4S2	8286.49053	4417.63507	4691.77811	6388.63522	5473.47914	7777.24829	3478.73975	1828.52106	1762.12569	5955.70048	2564.90336	N/A	N/A	N/A	N/A	N/A	N/A	N/A	N/A	N/A	N/A	N/A	N/A	N/A	6857.12821	6138.97385	4418.42237	4666.9898	5657.31144	4756.15851	3111.09	2971.6	3298.57	C00491	56-89-3
Flavin-mononucleotide	Flavin-mononucleotide	CoEnzyme and vitamins	4.66	y = 0.00944 x + 0.04591	0.99250	1 / x	50	15000	455.2	78.9	456.1046148	Negative	[M-H]-	C17H21N4O9P	250.044865	238.400866	N/A	288.000502	231.812217	N/A	N/A	N/A	N/A	197.763768	213.471261	N/A	N/A	N/A	N/A	N/A	N/A	N/A	N/A	257.195181	N/A	N/A	N/A	N/A	631.094872	546.171682	498.829256	579.155612	654.391996	638.788491	752.793	771.722	782.869	C00061	146-17-8
2-Phospho-D-glycerate	2-Phospho-D-glyceric acid	Phosphoric acids	5.77	y = 0.00191 x - 0.08358	0.99046	1 / x	50	10000	184.9	78.8	185.9929391	Negative	[M-H]-	C3H7O7P	4264.0329	N/A	N/A	N/A	3865.23379	3824.63343	N/A	N/A	N/A	8559.15459	N/A	N/A	N/A	N/A	N/A	N/A	4925.25773	5711.92893	N/A	N/A	N/A	N/A	N/A	N/A	10548.9487	4368.22891	5338.04294	4482.88265	6914.82812	7901.41343	3780.34	3746.23	3755.34	C00631	3443-57-0
NicotinaMide-adenine-dinucleotide(NAD)	NicotinaMide-adenine-dinucleotide(NAD)	Nucleotide and Its metabolomics	6.00	y = 0.00176 x - 0.00606	0.99829	1 / x	500	15000	662.1	540.1	663.425	Negative	[M-H]-	C21H27N7O14P2	N/A	N/A	N/A	N/A	121.986677	N/A	N/A	N/A	N/A	121.595652	117.059257	N/A	N/A	N/A	N/A	N/A	N/A	115.035533	N/A	N/A	N/A	N/A	N/A	162.121367	162.497179	123.071041	121.53994	127.178827	145.174705	156.204442	379.264	359.919	288.529	C00003	53-84-9
Lactate	Lactate	Organic acid And Its derivatives	0.78	y = 0.00322 x + 0.05577	0.99818	1 / x	20	15000	89.2	43.1	90.031695	Negative	[M-H]-	C3H6O3	3442.1984	N/A	N/A	3638.13347	N/A	N/A	N/A	N/A	N/A	5617.343	N/A	N/A	N/A	N/A	N/A	N/A	N/A	N/A	3418.70379	N/A	N/A	N/A	N/A	N/A	13452.7436	8931.67242	8491.0634	7505.02551	10995.3309	10640.9642	3611.03	3922.03	3808.16	C00186	50-21-5
Citric-acid	Citric-acid	Organic acid And Its derivatives	5.95	y = 2786.61744 x + 2.36618e7	0.99155	1 / x	20	15000	191	129	192.027005	Negative	[M-H]-	C6H8O7	71470.339	56378.9501	50240.4656	67815.1029	52910.5078	49948.9247	54538.6783	48962.963	N/A	80775.3623	N/A	N/A	N/A	N/A	N/A	N/A	N/A	N/A	N/A	N/A	N/A	N/A	N/A	N/A	N/A	N/A	N/A	N/A	N/A	N/A	40003.1	40908.3	38252.3	C00158	77-92-9
3-phosphoglycerate	3-phosphoglycerate	Phosphoric acids	5.80	y = 0.00182 x - 0.08039	0.99364	1 / x	10	15000	184.8	96.8	186.06	Negative	[M-H]-	C3H7O7P	N/A	N/A	N/A	N/A	N/A	N/A	N/A	N/A	N/A	6485.74879	N/A	N/A	N/A	N/A	N/A	N/A	4203.78866	4655.91371	N/A	N/A	N/A	N/A	N/A	N/A	9086.61538	3720.86828	4400.24963	3658.85204	5896.84454	6713.37708	3369.01	3322.1	3333.52	C00597	820-11-1
dCMP	dCMP	Nucleotide and Its metabolomics	5.43	y = 8.21361e-4 x - 0.00432	0.99933	1 / x	20	15000	306	78.9	307.056939	Negative	[M-H]-	C9H14N3O7P	388.432203	N/A	293.969787	390.02007	N/A	294.853372	N/A	N/A	N/A	339.816425	N/A	N/A	N/A	N/A	N/A	N/A	N/A	N/A	N/A	429.672289	N/A	N/A	N/A	N/A	N/A	N/A	N/A	N/A	N/A	N/A	1166.3	1174.32	1213.3	C00239	1032-65-1
L-citrulline	L-citrulline	Amino acids	6.27	y = 0.00643 x - 0.03186	0.99747	1 / x	10	15000	174	130.9	175.095692	Negative	[M-H]-	C6H13N3O3	N/A	N/A	N/A	N/A	N/A	N/A	N/A	N/A	N/A	261.724638	N/A	N/A	N/A	221.376607	N/A	N/A	N/A	N/A	N/A	N/A	242.032178	N/A	N/A	N/A	261.210256	288.818451	N/A	N/A	N/A	N/A	1035.6	1040.69	1032.58	C00327	372-75-8
c-di-AMP	c-di-AMP	Nucleotide and Its metabolomics	2.34	y = 0.00452 x - 3.03808	0.99017	1 / x	100	15000	657	328	658.105044	Negative	[M-H]-	C20H24N10O12P2	16765.4287	N/A	N/A	N/A	16910.357	N/A	N/A	N/A	N/A	16253.599	N/A	N/A	N/A	17288.6632	N/A	N/A	N/A	N/A	N/A	N/A	N/A	N/A	N/A	17154.156	N/A	N/A	N/A	N/A	N/A	N/A	6797.66	6798.15	6805.11	C20565	54447-84-6
Acetyl-CoA	Acetyl-CoA	CoEnzyme and vitamins	4.81	y = 6380.91770 x - 3.51129e4	0.99181	1 / x	50	15000	810	303.2	809.125779	Positive	[M+H]+	C23H38N7O17P3S	164.538136	N/A	N/A	159.601856	N/A	N/A	156.816342	N/A	N/A	N/A	N/A	N/A	N/A	N/A	N/A	N/A	N/A	N/A	N/A	N/A	N/A	N/A	N/A	N/A	N/A	N/A	N/A	N/A	165.589533	N/A	358.068	307.79	358.474	C00024	72-89-9
D-Glucose-6-phosphate	D-Glucose-6-phosphate	Phosphate sugars	6.39	y = 8.52834e-4 x + 1.36992	0.99170	1 / x	10	15000	258.74	96.9	260.029722	Negative	[M-H]-	C6H13O9P	N/A	N/A	N/A	N/A	N/A	N/A	N/A	N/A	N/A	N/A	N/A	N/A	N/A	N/A	N/A	N/A	41306.701	36003.8071	N/A	N/A	N/A	N/A	N/A	N/A	N/A	N/A	N/A	N/A	N/A	N/A	N/A	N/A	N/A	C00092	56-73-5
Ureidopropionate	Ureidopropionate	Carbohydrate metabolomics	1.57	y = 0.00147 x - 0.00152	0.99946	1 / x	20	15000	130.9	88	132.118	Negative	[M-H]-	C4H8N2O3	N/A	N/A	N/A	N/A	N/A	N/A	N/A	N/A	N/A	N/A	N/A	N/A	N/A	N/A	N/A	N/A	70.1948454	72.1667513	N/A	N/A	N/A	N/A	N/A	N/A	N/A	N/A	N/A	N/A	N/A	N/A	697.457	732.226	758.817	C02642	462-88-4
cis-Aconitic-acid	cis-Aconitic-acid	Organic acid And Its derivatives	1.49	y = 0.01875 x - 0.13284	0.99061	1 / x	5	15000	173.2	129.1	174.11	Negative	[M-H]-	C6H6O6	N/A	N/A	N/A	N/A	N/A	N/A	N/A	N/A	N/A	241.961353	N/A	N/A	N/A	N/A	N/A	N/A	N/A	N/A	N/A	N/A	N/A	N/A	N/A	N/A	N/A	N/A	N/A	N/A	N/A	N/A	884.896	959.377	922.42	C00417	585-84-2
[truncated: 1 more columns]

## Sheet: Sugar Metabolism
Index	Compounds	Class	RT	Equation	R2	Weighting	LLOQ	ULOQ	Q1 (Da)	Molecular Weight	Ion mode	Formula	21-1_1	21-1_2	21-2_1	21-2_2	21-3_1	21-3_2	2-1_1	2-1_2	2-2_1	2-2_2	2-3_1	2-3_2	23-1_1	23-1_2	23-2_1	23-2_2	23-3_1	23-3_2	30-1_1	30-1_2	30-2_1	30-2_2	30-3_1	30-3_2	CK-1	CK-2	CK-3	CK-4	CK-5	CK-6	MWY255539d_R1	MWY255539d_R2	MWY255539d_R3	cpd_ID	CAS	kegg_map
Mal	Maltose	disaccharide	16.255	y = 0.106542 x - 7.140407E-005	0.994348201	1/x	0.029	25	361	342.116215	Positive	C12H22O11	0.0652305205	0.0385439923	0.0578135676	0.0720233219	0.0693141388	0.0791022527	0.0338095338	0.0377994937	0.0373830898	0.0667108559	0.0286226511	0.0437501312	0.0164550898	0.0165810737	0.0256942317	0.0183077596	0.0113845509	0.013473083	0.010926281	0.0186069044	0.027635869	0.0138190944	0.0210093987	0.0188969416	0.0200667343	0.0198277805	0.0702905839	0.032492668	0.300829484	0.0318726102	0.0501736	0.0427646	0.0476112	C00208	69-79-4	ko00500,ko01100,ko02010
Xylulose	D-Xylulose	monosaccharide	4.989	y = 1.117226 x + 0.005253	0.998947255	1/x	0.021	5	263	150.052825	Positive	C5H10O5	0.0112205558	0.0100228818	0.00999859444	0.00926931896	0.0102247815	0.0117684819	0.0109082242	0.0109306329	0.0124487891	0.0123631733	0.0113958761	0.0122011759	0.0137193613	0.0149737895	0.0117717499	0.0138991555	0.0132531737	0.0119278656	0.0131766529	0.0137824496	0.0138044332	0.0134360886	0.0163595553	0.0141496768	0.0156781947	0.015260089	0.0171936454	0.019149613	0.0154561966	0.018148628	0.0102906	0.01051322	0.00925298	C00310	551-84-8	ko00040,ko01100
Sorbitol	D-Sorbitol	monosaccharide	8.451	y = 3.553951 x - 4.978056E-004	0.996158152	1/x	0.007	50	307	182.07904	Positive	C6H14O6	0.0030560283	0.00231425562	0.00245048316	0.00242083293	0.00253338817	0.00245915769	0.00222380304	0.00200179443	0.00231221294	0.0022045929	0.00184299238	0.0023023622	0.00246812375	0.00206947579	0.0021001842	0.00248562345	0.00234123752	0.0020834585	0.00203280579	0.00219377778	0.00210635768	0.00217992293	0.00197265488	0.00231452002	0.00328306288	0.00195069698	0.00235179379	0.00186173931	0.00174736904	0.00203655275	0.00343446	0.0030208	0.00302288	C00794	50-70-4	ko00051,ko00052,ko01100,ko02010
Ribose	D-Ribose	monosaccharide	3.919	y = 0.222793 x - 1.014317E-004	0.998432782	1/x	0.029	5	307	150.052825	Positive	C5H10O5	0.021380091	0.0230090953	0.0216406052	0.022211661	0.0215921851	0.025129285	0.0220199057	0.0203345823	0.027282881	0.0294805846	0.0194811376	0.0207428451	0.022342515	0.0264370526	0.0192643141	0.0214384501	0.017959521	0.0163452174	0.016173719	0.0203289922	0.0254450378	0.0211693642	0.0277495705	0.0216125422	0.0306667343	0.0245688581	0.040134666	0.0350588595	0.0151910369	0.0335980188	0.0282354	0.0220414	0.0208358	C00121	50-69-1	ko00030,ko01100,ko02010
Man	D-Mannose	monosaccharide	7.778	y = 0.850965 x - 3.572391E-004	0.993963005	1/x	0.008	5	319	180.06339	Positive	C6H12O6	0.00655076301	0.00593315462	0.00667970717	0.00626412543	0.00614305398	0.00561247796	0.00624968046	0.00772889114	0.00706121086	0.00742951983	0.00708060945	0.00626706562	0.00634600798	0.00652545263	0.00569828405	0.00527880775	0.00504263473	0.00500810277	0.0056431405	0.00669583463	0.00608572292	0.00540928709	0.00716220313	0.00614035697	0.00698711968	0.00605310924	0.0101717201	0.00864386965	0.00718930713	0.00798250619	0.00690296	0.00659606	0.00658318	C00159	3458-28-4	ko00051,ko00052,ko00520,ko01100,ko01250,ko02010,ko04142
Lev	Levoglucosan	monosaccharide	5.406	y = 0.258750 x - 7.088132E-005	0.999470116	1/x	0.021	5	333	162.052825	Positive	C6H10O5	0.00796816574	0.0068129057	0.00653877989	0.00686757472	0.00904956298	0.0077598237	0.00535497119	0.00533312405	0.00545194154	0.00587242171	0.00494604368	0.00528852493	0.00406239521	0.00366823158	0.00440730974	0.00449879781	0.00389670659	0.00494405138	0.00375545455	0.00558875452	0.00436747607	0.00390360308	0.00419262254	0.0043658273	0.00492890467	0.00442987642	0.00984854287	0.00659857434	0.0128311941	0.00646716196	0.00618756	0.00599856	0.00578592	C22350	498-07-7	-
Inositol	Inositol	monosaccharide	10.348	y = 0.681274 x - 9.130977E-005	0.9994799	1/x	0.013	25	265	180.06339	Positive	C6H12O6	0.0235628095	0.0197550981	0.0213678868	0.0211494366	0.0177856864	0.0192395886	0.0166677213	0.0168849418	0.0192309603	0.0229068894	0.0117940884	0.0137701837	0.0141642715	0.0132255789	0.014214096	0.0102760854	0.00582231537	0.00718604743	0.0079836157	0.015229168	0.013682539	0.0121112909	0.017721718	0.0126108249	0.0171528803	0.010780524	0.0328124145	0.0226531568	0.0165607076	0.0214428925	0.01721828	0.01775694	0.01758176	C00137	87-89-8	ko00052,ko00053,ko00562,ko01100,ko01250,ko02010,ko04070
Glucuronic-A	D-Glucuronic acid	monosaccharide	8.452	y = 0.652916 x - 3.193226E-004	0.990676256	1/x	0.009	5	160	194.042655	Positive	C6H10O7	0.00979852451	0.00808160843	0.00817874085	0.00851813817	0.00882790746	0.00795306562	0.00728928235	0.00811888608	0.00881043841	0.00958582463	0.00700511935	0.00811924409	0.00900053892	0.00914747368	0.00816019389	0.006499692	0.00698251497	0.00649575099	0.0065614876	0.00826422739	0.00862744584	0.00784805395	0.00877889843	0.00810857694	0.00741235294	0.00688407316	0.0122081641	0.00910800407	0.008789543	0.00847930659	0.00836954	0.0084304	0.00834354	C16245	6556-12-3	-
Gal-A	D-Galacturonic acid	monosaccharide	8.554	y = 0.517562 x - 3.112941E-004	0.991556159	1/x	0.012	5	333	194.042655	Positive	C6H10O7	0.0076016574	0.00740725706	0.0068988775	0.00710057815	0.00794930591	0.00708295788	0.00835459403	0.00738059747	0.00785162839	0.00925229645	0.00861521585	0.00856888189	0.00971223553	0.0109792	0.00717467765	0.00806354694	0.00736399202	0.00811177866	0.00717692149	0.00917265116	0.00796388917	0.00857025048	0.00919987873	0.00726149542	0.00946068966	0.00950396441	0.00808401894	0.00758841141	0.00718541523	0.00729139178	0.0084907	0.0082825	0.00850052	C00333	685-73-4	ko00040,ko00053,ko00520,ko01100,ko01240,ko01250,ko02010
Gal	D-Galactose	monosaccharide	7.84	y = 0.618677 x - 2.762775E-004	0.99312792	1/x	0.011	5	319	180.06339	Positive	C6H12O6	0.00660036382	0.00581874581	0.00616581747	0.00565683488	0.00607592802	0.0055161998	0.00577200629	0.00602197468	0.00634718163	0.00696304802	0.00551364144	0.00557650394	0.00519021956	0.00568368421	0.00507649055	0.00498587183	0.00487351297	0.00483610672	0.00515293388	0.00521709561	0.00510756675	0.00516144509	0.00577831228	0.00500021225	0.00532567951	0.00508935245	0.00648138874	0.00609425662	0.00555093857	0.00554345716	0.0060459	0.00580942	0.0057514	C00124	59-23-4	ko00052,ko01100
Fru	D-Fructose	monosaccharide	7.582	y = 0.497441 x + 2.821183E-005	0.997242763	1/x	0.006	50	307	180.06339	Positive	C6H12O6	0.00661716018	0.00487211106	0.00601505124	0.00621036747	0.00583656555	0.00529290891	0.00534746988	0.00601350886	0.00687501044	0.0435127349	0.00559500254	0.00696907087	0.00730433134	0.006296	0.0061672128	0.00475789369	0.00415622754	0.00595416996	0.00474592975	0.00781302326	0.00556693199	0.00429842004	0.00556895402	0.00590300048	0.00778332657	0.00631665843	0.0107704366	0.00893352342	0.00709833907	0.00795054978	0.00801704	0.00753852	0.00774318	C00095	57-48-7	ko00051,ko00052,ko00500,ko00520,ko01100,ko01250,ko02010
Suc	Sucrose	disaccharide	15.41	y = 0.702359 x - 1.337338E-005	0.999290271	1/x	0.007	50	437	342.116215	Positive	C12H22O11	0.00776596261	0.00494062231	0.00528093704	0.00556031357	0.00465704884	0.00523917728	0.00509546359	0.00493292152	0.00622160752	0.00671037578	0.00434884713	0.00536216273	0.00799796407	0.00649947368	0.00582472128	0.00459066071	0.00400393214	0.00475007905	0.00360615702	0.00499929716	0.00540294207	0.00471396917	0.00701133906	0.00729510854	0.0120842596	0.00927723183	0.0229967386	0.0130779226	0.0235946929	0.0132064586	0.00800054	0.00731312	0.008494	C00089	57-50-1	ko00052,ko00500,ko01100,ko02010
Tre	Trehalose	disaccharide	16.321	y = 0.793041 x - 4.012644E-004	0.9927239	1/x	0.003	25	361	342.116215	Positive	C12H22O11	0.682886306	0.594347535	0.757877989	0.897536502	0.612277635	0.582164545	0.474920901	0.552676456	0.513066806	0.574780793	0.41350127	0.605528609	0.241608782	0.168925474	0.278588463	0.186203875	0.0957782435	0.0787418972	0.0988512397	0.174765271	0.157031738	0.158732177	0.246275897	0.248758321	0.116037323	0.0832790905	0.536195686	0.205875764	1.81827617	0.260148588	0.443306	0.440978	0.443048	C01083	99-20-7	ko00500,ko01100,ko02010
Glu	Glucose	monosaccharide	7.93	y = 0.983395 x - 7.310985E-004	0.997125829	1/x	0.011	50	319	180.06339	Positive	C6H12O6	1.57446185	1.28768789	1.51159004	1.53057521	1.34302108	1.35142605	0.898501833	1.04010937	1.01262839	1.32054697	0.766718131	1.0024105	0.575840319	0.560932632	0.729250606	0.440554396	0.221137725	0.234363636	0.351245868	0.645416021	0.491278589	0.440961464	0.778027287	0.649721177	0.794787018	0.566783984	2.45729616	1.49882485	1.59425651	1.34598316	0.984472	0.997116	1.002054	C00031	50-99-7	ko00010,ko00030,ko00052,ko00500,ko00520,ko01100,ko02010,ko04068,ko04148
Arabinitol	D-Arabinitol	monosaccharide	5.531	y = 1.190465 x + 2.405699E-004	0.997595077	1/x	0.040	5	307	152.068475	Positive	C5H12O5	0.00415229914	0.00396237434	0.0040392777	0.00400838805	0.00440540874	0.00394875612	0.0044936616	0.00390847595	0.00423434238	0.00446031315	0.00396089385	0.00436138583	0.00396331337	0.00424288421	0.00402231701	0.00454199702	0.00388055888	0.00436604743	0.00465132231	0.00459898708	0.00421861965	0.00424803468	0.00453378474	0.00441422094	0.00471849899	0.00396970835	0.00521352972	0.00392138493	0.00428803931	0.00386030708	0.00424386	0.00380874	0.0041309	C01904	488-82-4	ko00040,ko01100

## Sheet: Lipid Metabolism (FFAs)
Index	Compounds	Class	RT	Equation	R2	Weighting	LLOQ	ULOQ	Q1 (Da)	Molecular Weight	Ion mode	Formula	21-1_1	21-1_2	21-2_1	21-2_2	21-3_1	21-3_2	2-1_1	2-1_2	2-2_1	2-2_2	2-3_1	2-3_2	23-1_1	23-1_2	23-2_1	23-2_2	23-3_1	23-3_2	30-1_1	30-1_2	30-2_1	30-2_2	30-3_1	30-3_2	CK-1	CK-2	CK-3	CK-4	CK-5	CK-6	MWY255539b_R1	MWY255539b_R2	MWY255539b_R3	cpd_ID	CAS	kegg_map
C20-5n3c	cis-5,8,11,14,17-eicosapentaenoic acid(eicosapentaenoic acid)	Polyunsaturated fatty acids	16.56296667	y = 0.506371 x ^ 1.390410	0.999733157	1/x	1	20	91	302.22	Positive	C20H30O2	55.3095659	81.5730893	90.4883978	78.5909668	94.4614063	120.083203	58.90921	81.8383747	95.4501795	73.0086083	24.6003204	44.9594444	23.2247213	17.7651393	5.60924111	14.9798035	18.5735946	25.5087992	47.0491242	41.619685	43.2731717	66.572346	46.6139844	41.7752191	135.527901	97.7033679	187.367302	151.400695	104.402303	112.088291	47.43536	41.9902	41.33584	C06428	10417-94-4	ko01040
C18-3n6c	cis-6,9,12-octadecatrienoic acid(gamma-linolenic acid)	Polyunsaturated fatty acids	13.84968333	y = 0.585237 x - 0.015135	0.997634473	1/x	0.5	20	292.1	278.22	Positive	C18H30O2	4.06990354	4.12310137	4.43983425	4.09649145	4.4179984	4.5729117	4.44434696	4.49129079	5.13270044	5.27305595	3.943664	4.03497222	4.87056523	4.73506967	3.59113834	3.73505514	5.39289189	7.52698425	5.85747454	5.16916929	6.02247329	4.52138471	6.23426562	5.67672112	4.20356121	4.27747467	4.68358835	4.72744785	4.29707705	4.57502054	5.349148	5.902904	5.799696	C06426	506-26-3	ko01040,ko01100
C18-2n6c	cis-9,12-octadecadienoic acid(linoleic acid)	Polyunsaturated fatty acids	14.10221667	y = 1.749717 x - 7.566371E-005	0.999816172	1/x	0.2	20	294.1	280.24	Positive	C18H32O2	257.497026	254.165326	379.052486	323.549831	301.646025	342.134702	342.641524	399.056023	431.096131	450.364419	269.782789	316.647222	274.715431	244.658893	137.669526	199.20004	257.501351	337.355906	403.151527	336.548425	405.309778	361.468593	388.029687	299.521912	513.75159	485.793166	591.213163	663.110429	464.618745	598.59203	353.01	346.7044	346.1164	C01595	60-33-3	ko01040,ko01100
C18-2n6t	trans-9,12-octadecadienoic acid(linoelaidic acid)	Polyunsaturated fatty acids	14.21381667	y = 2.222184 x - 0.006278	0.99876142	1/x	0.2	20	294.1	280.24	Positive	C18H32O2	4.21769695	4.01683427	6.03055249	5.03075073	5.33787056	6.25184805	6.18865026	7.74941514	7.56184284	8.30140603	5.50494147	6.71086111	6.02035596	5.35256148	3.69616601	5.06742731	5.96302703	8.13678346	8.97237475	7.45130709	8.58316763	7.75175196	8.29836328	6.59436255	10.0288076	9.04477992	10.8171494	11.4606176	8.47795075	10.1168694	5.833968	5.190108	5.293568	-	506-21-8	-
C20-4n6c	cis-5,8,11,14-eicosatetraenoic acid(arachidonic acid)	Polyunsaturated fatty acids	16.46836667	y = 0.367235 x - 0.055818	0.999397502	1/x	1	20	91	304.24	Positive	C20H32O2	363.682074	610.467015	755.803867	557.065534	681.42469	888.816016	433.119095	655.721732	566.430395	459.213773	125.479277	240.654167	106.745003	76.3203689	38.8749012	80.6163625	67.1597297	99.9379528	292.813849	236.029252	189.906779	389.198876	279.546094	190.801036	956.721383	709.898265	1452.16475	1127.60123	791.00834	877.410025	261.08852	258.9902	258.35628	C00219	506-32-1	ko00590,ko01040,ko01100
C20-3n6c	cis-8,11,14-eicosatrienoic acid(homo-gamma-linolenic acid)	Polyunsaturated fatty acids	16.75758333	y = 0.168754 x - 0.014362	0.996043358	1/x	0.5	20	320.2	306.26	Positive	C20H34O2	494.726688	883.517699	1100.79558	840.819708	970.362765	1273.43368	486.590314	783.22717	767.774631	612.703013	134.704785	268.266111	158.865089	106.762336	32.8537945	81.9108081	99.4143243	163.130591	439.36334	359.094488	284.856574	484.119607	423.212891	286.127092	1036.29769	750.332691	1548.89709	1185.61677	859.476569	943.674199	308.91	302.6408	294.5628	C03242	1783-84-2	ko01040,ko01100
C10-0	decanoic acid	Straight chain fatty acids	6.877333333	y = 0.183830 x - 1.117079E-004	0.996699671	1/x	0.01	20	143	172.15	Positive	C10H20O2	0.120050563	0.120944851	0.150800552	0.13047049	0.124730603	0.133993799	0.135878087	0.136184117	0.143755764	0.141342898	0.122201109	0.123371667	0.184481009	0.186478566	0.133342253	0.13703465	0.195405135	0.206542165	0.190599878	0.171530591	0.187947699	0.154720088	0.203119492	0.178489402	0.13694849	0.144705337	0.126145546	0.142069939	0.124138801	0.147033361	0.17802316	0.19045656	0.17401636	C01571	334-48-5	ko00061,ko01100
C22-0	docosanoic acid(behenic acid)	Straight chain fatty acids	19.9362	y = 0.256965 x - 2.775311E-004	0.997712963	1/x	0.2	20	143	340.33	Positive	C22H44O2	3.27857717	3.45007643	4.54861878	3.60663157	3.58868158	3.75136756	2.5542497	4.08760928	3.16426805	3.67156385	2.17871801	2.66630833	2.34402934	1.72088975	1.35016443	1.96066252	2.61291351	2.84486614	3.02958859	2.36218307	2.99044371	4.22059402	2.99061328	2.35686653	5.825469	5.58024367	7.93862503	7.55350102	4.89480143	6.55503698	3.308508	3.573192	3.588704	C08281	112-85-6	ko01040
C19-0	nonadecanoic acid	Straight chain fatty acids	15.99803333	y = 0.160461 x - 3.573724E-004	0.996279989	1/x	0.1	20	143	298.29	Positive	C19H38O2	2.19141077	1.60996058	1.49915746	0.979826181	1.79226568	1.85493963	1.87735054	1.41854792	1.65682489	1.73907317	1.01787677	1.26238056	1.07553843	0.872395082	0.674578656	0.856363746	0.694081081	0.883694882	1.6197943	1.37134409	1.31625596	1.51010636	1.50755664	0.956099602	1.9169066	1.78488657	1.86659526	2.48349407	1.60728952	2.28068858	2.3255428	2.354702	2.4040128	C16535	646-30-0	-
C8-0	octanoic acid	Straight chain fatty acids	5.74155	y = 595410.956128 x + 998.552723	0.998689721	1/x	0.005	20	87	144.12	Positive	C8H16O2	0.0379809084	0.0198068745	0.0295953039	0.0276403001	0.0222342709	0.0175363655	0.0153929972	0.0149208742	0.0122707459	0.0156104448	0.00910986239	0.0218557222	0.0205558498	0.0142019098	0.0268678261	0.0229632845	0.0215599189	0.0348696457	0.0244552627	0.0301104724	0.0205012572	0.0109084527	0.0257237422	0.0279408765	0.0193095946	0.0140230299	0.0158011905	0.0293762372	0.0275211477	0.0190380731	0.16060352	0.14019124	0.16978556	C06423	124-07-2	ko00061,ko00785,ko01100,ko01240
C20-2n6c	cis-11,14-eicosadienoic acid(homo-gamma-linoleic acid)	Polyunsaturated fatty acids	17.07926667	y = 0.075801 x - 0.001931	0.995655282	1/x	0.5	20	322.2	308.27	Positive	C20H36O2	32.9208199	54.3482703	71.120442	54.2174907	60.2215342	80.4226694	43.9077015	76.0547917	64.9070602	54.9457676	14.5811625	28.8994444	20.4226677	14.4821967	6.39490119	13.9412152	11.6655405	18.637252	38.3919348	29.0748031	29.1518077	58.1956653	37.8062891	22.183753	173.251391	132.635025	258.427793	215.215787	151.420175	168.512202	40.93852	41.40388	40.61876	C16525	5598-38-9	ko01040
C6-0	hexanoic acid	Straight chain fatty acids	4.485316667	y = 298148.634407 x + 1244.877210	0.999050375	1/x	0.005	20	87	116.08	Positive	C6H12O2	0.480794212	0.457835479	0.611790055	0.727206706	0.391345585	0.586499384	0.183252719	0.736716602	0.336150778	0.339517934	0.24262785	0.668811111	0.569468414	0.604504508	1.56220356	1.25202166	0.236337297	0.367615748	0.886730346	0.637812992	0.369760477	0.303507526	1.06966562	0.657115936	0.171070429	0.185534602	0.166928652	0.19501227	0.109064337	0.132368735	0.5156592	0.5401256	0.569506	C01585	142-62-1	-
C20-0	eicosanoic acid(arachidic acid)	Straight chain fatty acids	17.54958333	y = 0.370457 x - 0.001310	0.994791838	1/x	0.1	20	143	312.3	Positive	C20H40O2	7.95892685	8.28238536	9.50729282	7.03434095	8.8036676	9.60960575	7.74921397	9.38614816	9.49503789	9.3261406	3.44071062	5.85244444	3.96882065	3.0919918	1.82902253	3.35213956	3.67956757	4.63934646	6.88531976	5.85450787	5.48185703	7.54758178	7.25394141	4.76789243	11.9715302	10.1605817	15.0496919	14.3030184	10.0181454	13.062046	7.904848	8.184148	8.414252	C06425	506-30-9	ko01040
C18-0	octadecanoic acid(stearic acid)	Straight chain fatty acids	14.59848333	y = 0.419019 x - 4.067330E-004	0.997930531	1/x	0.05	20	143	284.27	Positive	C18H36O2	91.907918	93.0577635	108.3	71.493838	101.164123	111.769158	99.4983724	98.9164786	114.222298	117.266858	59.7850893	82.1841667	70.9974966	56.8451639	31.1585771	47.1415681	63.4264865	83.7188976	105.566558	85.541378	85.051438	87.3096528	96.9160938	68.8936653	121.235215	110.026952	129.728736	158.015337	104.829865	145.947699	92.67468	94.74696	92.20288	C01530	57-11-4	ko00061,ko01040,ko01100
C17-0	heptadecanoic acid(margaric acid)	Straight chain fatty acids	13.0013	y = 0.264396 x - 4.720540E-004	0.997893101	1/x	0.02	20	143	270.26	Positive	C17H34O2	3.02007235	3.1718222	3.66850829	2.57475232	3.24332401	3.85250103	3.13179833	3.62394008	3.69894296	3.63394548	2.0392557	2.78058333	2.19074946	1.77163689	1.29045968	1.83843273	1.77814865	2.29966811	3.4868554	2.6913815	2.79310353	2.94935581	3.19416016	2.18259442	3.97155405	3.5583788	4.34249424	5.03742331	3.29244639	4.4571364	3.111668	3.102764	3.182396	-	506-12-7	-
C16-0	hexadecanoic acid(palmitic acid)	Straight chain fatty acids	11.67513333	y = 0.496451 x + 0.014839	0.999687218	1/x	0.02	20	143	256.24	Positive	C16H32O2	33.4126206	32.3131939	46.110221	39.0422581	35.8731123	40.8345791	51.0157999	61.0980915	61.6432788	66.0542324	35.3841446	45.68	52.5707804	47.7204918	27.1638735	36.7363144	56.8705405	75.3348819	64.4139715	52.8599213	64.4060394	54.4134457	73.0510156	51.2107171	32.6056439	31.1159289	39.8966254	44.0690798	30.4588959	39.747576	50.20792	48.92916	49.3906	C00249	57-10-3	ko00061,ko00062,ko00071,ko01040,ko01100,ko01212
C15-0	pentadecanoic acid	Straight chain fatty acids	10.58243333	y = 0.280700 x - 3.593077E-004	0.993533106	1/x	0.02	20	143	242.22	Positive	C15H30O2	0.65356873	0.601298874	0.710671271	0.56807865	0.559468638	0.646354415	0.565443827	0.695986456	0.699550459	0.740129125	0.456715137	0.542583333	0.469190299	0.437459836	0.313594466	0.335421696	0.433116216	0.568358661	0.475808961	0.430114173	0.591882498	0.458327915	0.554864844	0.449642629	0.440966614	0.42850843	0.50162314	0.6542409	0.444714059	0.534453164	0.7052444	0.6950328	0.7278852	C16537	1002-84-2	-
C14-0	tetradecanoic acid(myristic acid)	Straight chain fatty acids	9.6255	y = 0.147133 x + 1.723304E-004	0.993098939	1/x	0.01	20	143	228.21	Positive	C14H28O2	6.62324357	6.13223652	7.17759669	5.58590889	5.60198562	6.80670226	4.68816594	5.61689308	5.93587156	5.79144907	3.24794824	4.11930556	3.83607667	3.34697541	1.93655415	2.49421215	2.90151351	3.88797638	4.43839919	3.45951575	4.19867707	4.19126229	4.88999219	3.26791235	3.74427663	3.3034992	4.1633494	5.15096933	3.290695	4.36709121	6.650336	6.709696	6.67254	C06424	544-63-8	ko00061,ko01100
C13-0	tridecanoic acid	Straight chain fatty acids	8.8001	y = 0.161829 x - 3.204249E-004	0.990303393	1/x	0.02	20	143	214.19	Positive	C13H26O2	0.213043931	0.202136404	0.206327072	0.196782215	0.203543388	0.228582628	0.17728424	0.209515904	0.203083207	0.221637877	0.197954652	0.198528889	0.210189478	0.219167418	0.177295336	0.161118749	0.170397297	0.173829016	0.207082811	0.158102992	0.198246385	0.211004134	0.200517187	0.168530996	0.180019634	0.209890306	0.216480612	0.240416933	0.193664813	0.200600616	0.22566264	0.23010764	0.211743	C17076	638-53-9	-
C12-0	dodecanoic acid(lauric acid)	Straight chain fatty acids	8.0894	y = 0.162463 x - 1.567300E-004	0.995111201	1/x	0.02	20	143	200.18	Positive	C12H24O2	0.416184887	0.377518504	0.467522099	0.378309792	0.399274071	0.424493224	0.443523224	0.497883439	0.503553251	0.515477762	0.393055247	0.406366667	0.660935263	0.634420902	0.350337549	0.367540004	0.515245946	0.657559055	0.537078208	0.473120079	0.564483566	0.465289986	0.641435156	0.48992749	0.355397456	0.353801944	0.41851813	0.439909202	0.369799047	0.456826212	0.8371804	0.7945588	0.8568448	C02679	143-07-7	ko00061,ko01100
C11-0	undecanoic acid	Straight chain fatty acids	7.463366667	y = 0.149633 x - 2.784083E-004	0.997468658	1/x	0.01	20	143	186.16	Positive	C11H22O2	0.133737982	0.144992076	0.131227072	0.142164967	0.13497471	0.133932279	0.127185748	0.141127642	0.147653929	0.142067432	0.142017909	0.141667778	0.146355173	0.146546721	0.151719881	0.147323962	0.156484595	0.14417878	0.134665173	0.117725118	0.136891413	0.131851455	0.121318477	0.138684502	0.144882194	0.132886861	0.145366129	0.160040327	0.13083884	0.143883073	0.24707648	0.2492196	0.25218648	C17715	112-37-8	-
C24-0	tetracosanoic acid(lignoceric acid)	Straight chain fatty acids	22.20571667	y = 0.113600 x - 2.710977E-005	0.997005287	1/x	0.2	20	143	368.37	Positive	C24H48O2	1.72740756	2.6228206	3.14339779	2.30991091	2.35786456	2.43147515	1.34767646	2.19072276	2.09416713	2.17149785	1.07276689	2.38829167	1.24627929	1.28430492	1.06813913	0.787570884	1.77971892	1.67745354	1.44358819	1.23946024	1.58220994	2.16495404	1.40474414	1.35428247	1.92202583	2.77249333	3.40639279	2.59934765	1.73018705	2.25494906	1.4189252	1.4904204	1.3960156	C08320	557-59-5	ko01040
C23-0	tricosanoic acid	Straight chain fatty acids	21.07283333	y = 0.155152 x - 1.732644E-004	0.999636935	1/x	0.2	20	143	354.35	Positive	C23H46O2	1.47533722	1.6291078	2.09198343	1.12736536	1.37526648	2.31940041	1.1206836	1.62137985	1.29314878	1.43943185	0.829988088	1.21122222	0.886690397	0.743844672	0.880212648	0.86220012	0.889427027	0.941993307	1.54960896	0.806970472	0.988903862	1.51104756	1.07280742	0.78619761	2.82428855	1.92877179	2.99390484	2.52353865	1.58500794	2.20432416	1.0689448	1.253644	1.1929288	-	2433-96-7	-
C21-0	heneicosanoic acid	Straight chain fatty acids	18.71933333	y = 0.196224 x - 1.300344E-004	0.99731335	1/x	0.2	20	143	326.32	Positive	C21H42O2	3.34311897	3.88595736	5.36063536	3.38235804	4.12049141	4.64179055	3.07466455	4.11484506	3.91466693	3.33652798	1.56765208	2.90261111	1.8705265	1.6488127	0.93443083	1.78551514	1.32490541	1.30583898	3.39113646	2.36883307	2.42902876	3.15751555	2.80396484	2.48084741	6.67056041	5.32214793	8.46546636	8.73783231	5.21700159	7.10925637	3.209304	3.496808	3.224844	-	2363-71-5	-
C18-3n3c	cis-9,12,15-octadecatrienoic acid(alpha-linolenic acid)	Polyunsaturated fatty acids	14.20206667	y = 0.973696 x - 0.004195	0.9976105	1/x	0.2	20	292.1	278.22	Positive	C18H30O2	9.9869574	9.51791633	12.7491436	11.3788185	11.205006	12.062883	19.3273362	22.4430371	23.365732	26.4643902	14.7414623	16.7801944	12.3895482	11.6249631	5.55470751	10.5736916	16.8354054	20.4841772	17.5036212	14.1233268	24.9855136	19.7394662	19.3282031	16.0283825	18.9805167	19.0229315	24.4869713	27.1809571	18.0053455	23.4282005	15.519476	16.260692	16.212728	C06427	463-40-1	ko00592,ko01040,ko01100
C18-1n9c	cis-9-octadecenoic acid(oleic acid)	Monounsaturated fatty acids	14.205	y = 0.675129 x - 0.001589	0.997611117	1/x	0.1	20	296	282.26	Positive	C18H34O2	74.2745579	72.6380933	106.523204	93.061098	82.4828206	94.7386037	105.52243	124.923497	131.294815	140.715925	77.3001848	93.9430556	98.8088402	88.7918443	52.3951383	66.4571887	88.8859459	112.358543	124.551242	101.624291	109.642605	100.175156	133.134805	97.0230677	79.9741653	80.3470895	98.4809474	108.717873	77.1061954	102.248028	92.38124	90.87372	89.91388	C00712	112-80-1	ko00061,ko01040,ko04212
C16-1n7c	cis-9-hexadecenoic acid(palmitoleic acid)	Monounsaturated fatty acids	11.45735	y = 0.075810 x - 5.757658E-004	0.995756095	1/x	0.2	20	236.1	254.22	Positive	C16H30O2	10.7826728	9.54959372	17.9412431	16.4544021	10.2099041	12.554924	8.23040492	11.8570203	13.9350259	13.6311334	6.48465393	8.38080556	9.21877958	8.34658197	3.61767194	4.67701624	6.07497297	9.87901181	13.6098534	10.838811	10.4469104	7.25583785	14.3024219	9.38872908	6.09720588	5.72907659	7.64087193	8.75071575	5.68250993	7.72309367	12.8814	13.1488	13.384812	C08362	373-49-9	ko00061,ko01100
C18-1n9t	trans-9-octadecenoic acid(trans-oleic acid)	Monounsaturated fatty acids	14.3019	y = 0.701210 x - 0.003624	0.997925384	1/x	0.1	20	296	282.26	Positive	C18H34O2	38.9310289	40.434996	46.1138122	34.2888273	43.2965242	50.9611499	32.5890433	37.3049867	42.2116474	44.2134864	22.6557322	30.4125	36.3819284	29.8062295	14.8232055	22.1968077	30.4878378	38.3875591	52.510835	43.2205906	47.8384141	41.7322496	48.6508203	37.6039442	42.0982114	37.6760061	45.1119262	52.296728	36.2590548	46.5114626	37.52308	36.73684	36.1998	C01712	112-79-8	-
C20-1n9c	cis-11-eicosenoic acid(gondoic acid)	Monounsaturated fatty acids	17.17116667	y = 0.158605 x - 7.379249E-004	0.996268965	1/x	0.1	20	292.1	310.29	Positive	C20H38O2	2.23285088	3.09821802	4.7168232	3.94403784	3.73709948	4.86015606	3.22961493	5.66866407	5.20552054	4.44192253	1.18792113	2.20018056	1.78919617	1.26750779	0.66353083	0.915145779	1.22011351	2.04955039	3.17323829	2.45905039	2.16418488	3.37314871	3.53322266	1.99114582	5.28970191	4.56620995	9.07121358	7.3162454	4.80973392	6.49418242	3.166436	3.132108	3.178896	C16526	5561-99-9	ko01040
C22-1n9c	cis-13-docosenoic acid(erucic acid)	Monounsaturated fatty acids	19.62143333	y = 0.127074 x + 0.001202	0.998361205	1/x	0.1	20	320.2	338.32	Positive	C22H42O2	N/A	N/A	N/A	0.707513532	1.61067679	N/A	N/A	1.78538929	N/A	2.81999426	0.524006572	N/A	0.511453159	N/A	N/A	N/A	N/A	N/A	N/A	N/A	N/A	N/A	0.146257344	4.48276096	N/A	N/A	N/A	N/A	N/A	N/A	0.10609228	0.10518816	0.10916388	C08316	112-86-7	ko01040
